# Supplementary material for: Dehydration Stress Memory Genes in Tomato (Solanum lycopersicum L.)
Source: Int J Mol Sci. 2026 Jul 10;27(14):6187. doi: 10.3390/ijms27146187 (PMC13410683; doi:10.3390/ijms27146187)
Supplement: Supplementary file 1 [file ijms-27-06187-s001.zip]

Archive with 1 entries (1 files):
- ijms-4393966-supplementary.pdf
